# Supplementary material for: Evidence-based recommendations for delivering the diagnosis of X & Y chromosome multisomies in children, adolescents, and young adults: an integrative review
Source: BMC Pediatr. 2024 Apr 22;24:263. doi: 10.1186/s12887-024-04723-0 (PMC11034074; doi:10.1186/s12887-024-04723-0)
Supplement: Supplementary file 1 — Supplementary Material 1. [file 12887_2024_4723_MOESM1_ESM.zip]

Archive with 4 entries (4 files):
- Data file for PubMed Search Diagnosis Disclosure in SCM.pdf
- Data+note Evidence-Based recommendations for delivering the diagnosis.docx
- PubMed  and CINAHL Strategy .docx
- R-1 DIagnosis Disclosure in SCM 02.19.24 PRISMA-ScR Checklist_10Sept2019.docx
